# Supplementary material for: Transcriptome Analysis Reveals the Potential Role of Long Noncoding RNAs in Regulating Fowl Adenovirus Serotype 4-Induced Apoptosis in Leghorn Male Hepatocellular Cells
Source: Viruses. 2021 Aug 17;13(8):1623. doi: 10.3390/v13081623 (PMC8402884; doi:10.3390/v13081623)
Supplement: Supplementary file 1 [file viruses-13-01623-s001.zip]

Archive with 1 entries (1 files):
- Additional file 1.xlsx
