# Supplementary material for: Transcriptome Analysis Reveals the Potential Role of Long Noncoding RNAs in Regulating Fowl Adenovirus Serotype 4-Induced Apoptosis in Leghorn Male Hepatocellular Cells
Source: Viruses. 2021 Aug 17;13(8):1623. doi: 10.3390/v13081623 (PMC8402884; doi:10.3390/v13081623)
Supplement: Supplementary file 1 [file viruses-13-01623-s001.zip › Additional file 1.xlsx]

## Sheet: Sheet1
lncRNA_name	fold change	mRNA	fold chacnge	mRNA_name	cor
XLOC_026155	-11.6393	ENSGALG00000015297	-1.86495	FOXO3	0.99892
XLOC_024599	-3.67417	ENSGALG00000019894	-1.30911	TMEM14A	0.93103
ENSGALG00000046936	-3.11956	ENSGALG00000010103	-1.02774	FBXW7	0.993205
ENSGALG00000050414	-3.08269	ENSGALG00000006511	-1.20015	BCL2A1	0.765856
ENSGALG00000048379	-2.65115	ENSGALG00000002514	-1.13864	SFPQ	0.95387
ENSGALG00000048532	-2.45676	ENSGALG00000043618	-1.84863	SLC40A1	0.969262
ENSGALG00000054088	-2.39196	ENSGALG00000030879	-1.07129	AR	0.86679
XLOC_031454	-2.35544	ENSGALG00000003655	-1.18556	GAS2	0.870213
ENSGALG00000051896	-2.32381	ENSGALG00000011388	-1.10167	RABGGTB	0.989296
XLOC_038231	-2.18488	ENSGALG00000005772	-1.15627	BOK	0.884463
XLOC_002841	-2.16448	ENSGALG00000017119	-1.13612	TNFRSF19	0.880215
ENSGALG00000055087	-2.08438	ENSGALG00000015026	-1.17984	ENSGALG00000015026	0.795252
XLOC_013527	-2.01611	ENSGALG00000003741	-1.23474	MYO18A	0.884717
XLOC_012219	-1.86558	ENSGALG00000051567	-1.30638	MRPL41	0.656045
ENSGALG00000050472	-1.85894	ENSGALG00000015297	-1.86495	FOXO3	0.977973
ENSGALG00000049012	-1.8091	ENSGALG00000003578	-1.22079	FN1	0.877559
XLOC_022983	-1.64717	ENSGALG00000027961	-1.23297	PCASP2	0.774617
ENSGALG00000038192	-1.53805	ENSGALG00000004676	-2.31378	ENSGALG00000004676	0.787497
ENSGALG00000024395	-1.47594	ENSGALG00000027961	-1.23297	PCASP2	0.826231
ENSGALG00000050428	-1.46393	ENSGALG00000008840	-1.60461	ACSL5	0.963509
XLOC_038116	-1.42985	ENSGALG00000011388	-1.10167	RABGGTB	0.934994
ENSGALG00000044565	-1.34484	ENSGALG00000037940	-1.52105	IGFBP3	0.895017
XLOC_007688	-1.32764	ENSGALG00000030220	-2.05329	ELMO3	0.911662
XLOC_026656	-1.15604	ENSGALG00000042308	-2.32468	FZD3	0.949451
XLOC_022128	-1.13397	ENSGALG00000035626	-1.01879	DAD1	0.875306
XLOC_003195	-1.10928	ENSGALG00000039682	-1.32464	HCLS1	0.866787
XLOC_041748	-1.09008	ENSGALG00000031142	-1.1036	ACAA2	0.88229
ENSGALG00000049699	-1.02584	ENSGALG00000006110	-1.27576	PLK1	0.929094
ENSGALG00000049518	1.51539	ENSGALG00000023933	4.63577	G0S2	0.882704
ENSGALG00000049294	1.90096	ENSGALG00000006491	4.16122	ANKRD1	0.867711
ENSGALG00000051815	6.44332	ENSGALG00000001916	4.05138	SLIT3	0.832254
ENSGALG00000050121	2.38182	ENSGALG00000013861	3.88782	TNFAIP3	0.956979
XLOC_033831	2.47127	ENSGALG00000012429	3.4142	BMP4	0.976739
ENSGALG00000054128	1.94581	ENSGALG00000012429	3.4142	BMP4	0.934547
ENSGALG00000037628	1.08417	ENSGALG00000011473	3.20331	RPS6KA2	0.869351
ENSGALG00000047387	9.09097	ENSGALG00000016199	3.06315	CRYAA	0.975195
XLOC_027548	9.3345	ENSGALG00000031518	2.89848	ENSGALG00000031518	0.977944
XLOC_027850	3.88345	ENSGALG00000031518	2.89848	ENSGALG00000031518	0.909984
XLOC_027543	2.22043	ENSGALG00000031518	2.89848	ENSGALG00000031518	0.57953
XLOC_003734	8.41132	ENSGALG00000011207	2.82117	MKP3	0.986401
XLOC_000612	3.14062	ENSGALG00000011207	2.82117	MKP3	0.983581
XLOC_032168	2.57198	ENSGALG00000028037	2.80807	FOS	0.978861
ENSGALG00000049522	4.70382	ENSGALG00000031427	2.74815	ENSGALG00000031427	0.975105
ENSGALG00000053618	2.49043	ENSGALG00000011630	2.62878	GLI2	0.802039
ENSGALG00000048838	1.52703	ENSGALG00000047289	2.40275	TNFAIP8L3	0.844331
XLOC_035991	1.71959	ENSGALG00000012538	2.26227	NR4A2	0.917685
XLOC_014249	2.30376	ENSGALG00000025929	2.20479	HOXA5	0.948738
ENSGALG00000052384	1.58833	ENSGALG00000001882	2.18527	TNFRSF18	0.985775
ENSGALG00000051642	6.68255	ENSGALG00000011283	2.14391	ENSGALG00000011283	0.875554
ENSGALG00000029865	3.15434	ENSGALG00000004386	2.03702	SOX9	0.886225
XLOC_021694	2.20101	ENSGALG00000028318	1.92224	CDKN1A	0.743095
XLOC_034149	2.49806	ENSGALG00000005689	1.89941	PAX2	0.973888
XLOC_022866	1.07854	ENSGALG00000029968	1.85464	GADD45B	0.933731
ENSGALG00000053898	2.46557	ENSGALG00000013568	1.80732	NR4A3	0.895238
ENSGALG00000051113	3.72793	ENSGALG00000003076	1.59412	FASLG	0.920692
ENSGALG00000037194	3.987	ENSGALG00000016485	1.53672	RHOB	0.998197
ENSGALG00000037919	3.89433	ENSGALG00000016485	1.53672	RHOB	0.983464
XLOC_007255	3.40536	ENSGALG00000003323	1.40637	NECAB2	0.856868
ENSGALG00000049978	2.02845	ENSGALG00000011254	1.35101	SATB1	0.737017
XLOC_020302	9.71509	ENSGALG00000013879	1.33151	TIA1	0.990292
ENSGALG00000054354	3.60874	ENSGALG00000007240	1.29455	TRAIL-LIKE	0.978113
ENSGALG00000049611	2.10875	ENSGALG00000007240	1.29455	TRAIL-LIKE	0.891364
XLOC_003799	3.40895	ENSGALG00000050619	1.26129	SOCS2	0.963536
XLOC_003800	2.87501	ENSGALG00000050619	1.26129	SOCS2	0.986994
ENSGALG00000054172	2.66363	ENSGALG00000050619	1.26129	SOCS2	0.946241
ENSGALG00000041622	7.41027	ENSGALG00000010335	1.22709	ENSGALG00000010335	0.964279
ENSGALG00000055015	1.80589	ENSGALG00000007668	1.21895	BMP7	0.846698
ENSGALG00000047410	2.31156	ENSGALG00000041685	1.11152	CAPN1	0.906609
ENSGALG00000051044	1.60294	ENSGALG00000008014	1.07413	CEBPB	0.887064
ENSGALG00000051107	1.1969	ENSGALG00000039228	1.05594	ZFP36L1	0.991383
XLOC_003084	1.2696	ENSGALG00000000681	1.03206	PAK1	0.97926
